# Supplementary material for: A Random Walk Based Cluster Ensemble Approach for Data Integration and Cancer Subtyping
Source: Genes (Basel). 2019 Jan 18;10(1):66. doi: 10.3390/genes10010066 (PMC6356971; doi:10.3390/genes10010066)
Supplement: Supplementary file 1 [file genes-10-00066-s001.zip]

Archive with 5 entries (4 files):
- SRC/
- SRC/internal.R
- SRC/RWCE.R
- SRC/spectralClustering.r
- SRC/tutorial.R
