# Supplementary material for: A Random Walk Based Cluster Ensemble Approach for Data Integration and Cancer Subtyping
Source: Genes (Basel). 2019 Jan 18;10(1):66. doi: 10.3390/genes10010066 (PMC6356971; doi:10.3390/genes10010066)
Supplement: Supplementary file 1 [file genes-10-00066-s001.zip › SRC/internal.R]

.csPrediction <- function(W,Y0,method){
  ###This function implements the label propagation to predict the label(subtype) for new patients.	
  ### note method is an indicator of which semi-supervised method to use
  # method == 0 indicates to use the local and global consistency method
  # method >0 indicates to use label propagation method.
  
  alpha=0.9;
  P= W/rowSums(W)
  if(method==0){
    Y= (1-alpha)* solve( diag(dim(P)[1])- alpha*P)%*%Y0;
  } else {
    NLabel=which(rowSums(Y0)==0)[1]-1;
    Y=Y0;
    for (i in 1:1000){
      Y=P%*%Y;
      Y[1:NLabel,]=Y0[1:NLabel,];
    }
  }
  return(Y);
}

.discretisation <- function(eigenVectors) {
  
  normalize <- function(x) x / sqrt(sum(x^2))
  eigenVectors = t(apply(eigenVectors,1,normalize))
  
  n = nrow(eigenVectors)
  k = ncol(eigenVectors)
  
  R = matrix(0,k,k)
  R[,1] = t(eigenVectors[round(n/2),])
  
  mini <- function(x) {
    i = which(x == min(x))
    return(i[1])
  }
  
  c = matrix(0,n,1)
  for (j in 2:k) {
    c = c + abs(eigenVectors %*% matrix(R[,j-1],k,1))
    i = mini(c)
    R[,j] = t(eigenVectors[i,])
  }
  
  lastObjectiveValue = 0
  for (i in 1:20) {
    eigenDiscrete = .discretisationEigenVectorData(eigenVectors %*% R)
    
    svde = svd(t(eigenDiscrete) %*% eigenVectors)
    U = svde[['u']]
    V = svde[['v']]
    S = svde[['d']]
    
    NcutValue = 2 * (n-sum(S))
    if(abs(NcutValue - lastObjectiveValue) < .Machine$double.eps) 
      break
    
    lastObjectiveValue = NcutValue
    R = V %*% t(U)
    
  }
  
  return(list(discrete=eigenDiscrete,continuous =eigenVectors))
}

.discretisationEigenVectorData <- function(eigenVector) {
  
  Y = matrix(0,nrow(eigenVector),ncol(eigenVector))
  maxi <- function(x) {
    i = which(x == max(x))
    return(i[1])
  }
  j = apply(eigenVector,1,maxi)
  Y[cbind(1:nrow(eigenVector),j)] = 1
  
  return(Y)
  
}

.dominateset <- function(xx,KK=20) {
  ###This function outputs the top KK neighbors.	
  
  zero <- function(x) {
    s = sort(x, index.return=TRUE)
    x[s$ix[1:(length(x)-KK)]] = 0
    return(x)
  }
  normalize <- function(X) X / rowSums(X)
  A = matrix(0,nrow(xx),ncol(xx));
  for(i in 1:nrow(xx)){
    A[i,] = zero(xx[i,]);
    
  }
  
  
  return(normalize(A))
}

# Calculate the mutual information between vectors x and y.
.mutualInformation <- function(x, y) {
  classx <- unique(x)
  classy <- unique(y)
  nx <- length(x)
  ncx <- length(classx)
  ncy <- length(classy)
  
  probxy <- matrix(NA, ncx, ncy)
  for (i in 1:ncx) {
    for (j in 1:ncy) {
      probxy[i, j] <- sum((x == classx[i]) & (y == classy[j])) / nx
    }
  }
  
  probx <- matrix(rowSums(probxy), ncx, ncy)
  proby <- matrix(colSums(probxy), ncx, ncy, byrow=TRUE)
  result <- sum(probxy * log(probxy / (probx * proby), 2), na.rm=TRUE)
  return(result)
}

# Calculate the entropy of vector x.
.entropy <- function(x) {
  class <- unique(x)
  nx <- length(x)
  nc <- length(class)
  
  prob <- rep.int(NA, nc)
  for (i in 1:nc) {
    prob[i] <- sum(x == class[i])/nx
  }
  
  result <- -sum(prob * log(prob, 2))
  return(result)
}

.repmat = function(X,m,n){
  ##R equivalent of repmat (matlab)
  if (is.null(dim(X))) {
    mx = length(X)
    nx = 1
  } else {
    mx = dim(X)[1]
    nx = dim(X)[2]
  }
  matrix(t(matrix(X,mx,nx*n)),mx*m,nx*n,byrow=T)
}
